# Supplementary material for: Integrating the Genetic and Physical Maps of Arabidopsis thaliana: Identification of Mapped Alleles of Cloned Essential (EMB) Genes
Source: PLoS One. 2009 Oct 8;4(10):e7386. doi: 10.1371/journal.pone.0007386 (PMC2754112; doi:10.1371/journal.pone.0007386)
Supplement: Table S1 — Classical genetic map loci (excluding EMB genes) not cloned. (0.02 MB XLS) [file pone.0007386.s001.xls]

## Sheet: Table S1
Chromosome	cM	Gene symbol	Full name of symbol	Koornneef map
1	33	CHS1	Chilling sensitive
1	90	DOC3	Dark overexpression of CAB
1	122	FE	Late flowering	fe
2	38	CP2	Compacta	cp-2
3	59	VAL1	Valine resistant
3	84	CH6	Chlorina	ch-6
4	11	CSI	Cesium insensitive
4	28	CP1	Compacta	cp-1
4	34	TH3	Thiamine requiring	th-3
4	55	ACL1	Acaulis
4	69	FAD4	Fatty acid desaturase
4	73	CP3	Compacta	cp-3
4	76	CER9	Eceriferum
5	8	CHP7	Chlorophyll mutant
5	10	LU	Lutescens	lu
5	15	ALB2	Albina	alb-2
5	36	DOC2	Dark overexpression of CAB
5	43	CH5	Chlorina	ch-5
5	47	TH2	Thiamine requiring	th-2
5	71	GR2	Grisea
5	85	YI	Yellow inflorescence	yi
5	90	MIN	Miniature	min
