# Supplementary material for: Integrating the Genetic and Physical Maps of Arabidopsis thaliana: Identification of Mapped Alleles of Cloned Essential (EMB) Genes
Source: PLoS One. 2009 Oct 8;4(10):e7386. doi: 10.1371/journal.pone.0007386 (PMC2754112; doi:10.1371/journal.pone.0007386)
Supplement: Table S2 — Classical genetic map of Arabidopsis arranged by cM (all loci) or locus number (cloned genes). (0.11 MB XLS) [file pone.0007386.s002.xls]

## Sheet: Arranged by cM
Chromosome	cM	Gene symbol	Locus	Marker type	Koornneef map
1	0	SUS1	At1g01040	EMB
1	0	AN	At1g01510	Other	an
1	1	CER1	At1g02205	Other	cer-1
1	1	RGN/CNX3	At1g01290	Other	rgn
1	3	EMB233*		EMB
1	6	EMB173	At1g02580	EMB
1	10	ABA3	At1g16540	Other
1	11	AXR3	At1g04250	Other
1	11	EMB176		EMB
1	11	EMB237		EMB
1	12	ALB1	At1g08520	Pigment	alb-1
1	12	EMB142*	At1g08260	EMB
1	12	FHA	At1g04400	Other
1	12	AXR1	At1g05180	Other
1	12	DET3	At1g12840	Other
1	13	SEX1	At1g10760	Other
1	14	CHL1	At1g12110	Other	chl-1
1	16	PHYA	At1g09570	Other
1	17	KEU	At1g12360	EMB
1	19	DIS1	At1g13180	Other	dis-1
1	21	EMB30	At1g13980	EMB
1	22	GAI	At1g14920	Other
1	22	GA4	At1g15550	Other	ga-4
1	22	MP	At1g19850	EMB
1	26	EMB43		EMB
1	27	EMB232		EMB
1	27	EMB10		EMB
1	29	EMB131		EMB
1	29	EMB127/ TTN2		EMB
1	29	LEC1	At1g21970	EMB
1	32	PFL	At1g22780	Other
1	33	GI	At1g22770	Other	fb
1	33	TH1	At1g22940	Other	th-1
1	33	CHS1		Other
1	34	EMB260	At1g24340	EMB
1	35	TRP4	At1g25220	Other
1	35	ACT1	At1g32200	Other
1	39	APT1	At1g27450	Other
1	42	EMB88*	At1g30610	EMB
1	45	DIS2	At1g30825	Other	dis-2
1	46	CAL	At1g26310	Other
1	46	UFO	At1g30950	Other
1	49	EMB126		EMB
1	51	RAC1/RPP9	At1g31540	Other
1	55	TT1	At1g34790	Other	tt-1
1	56	CHL3	At1g37130	Other	chl-3
CEN	57	CEN1	At1g39000
1	58	CH1	At1g44446	Other	ch-1
1	62	EMB22	At1g36160	EMB
1	62	AXR4	At1g54990	Other
1	66	LE	At1g50430	Other	le
1	66	EMB27		EMB
1	69	EMB118		EMB
1	69	RPP7	At1g58602	Other
1	70	CER5	At1g51500	Other	cer-5
1	70	ABA2	At1g52340	Other
1	70	AIN1	At1g54490	Other
1	71	EMB244*		EMB
1	75	STM	At1g62360	EMB
1	76	EMB80	At1g55350	EMB
1	76	EMB128		EMB
1	84	EMB71	At1g63700	EMB
1	85	AS2	At1g65620	Other
1	86	SUS3		EMB
1	88	FAS1	At1g65470	Other
1	88	FT	At1g65480	Other	ft
1	89	CLV2	At1g65380	Other	clv-2
1	90	DOC3		Other
1	92	EMB41		EMB
1	93	ETR1	At1g66340	Other
1	96	CER6	At1g68530	Other	cer-6
1	97	EMBRG2		EMB
1	97	ARG1	At1g68370	Other
1	99	EMB179*		EMB
1	99	AP1	At1g69120	Other	ap-1
1	100	CRC	At1g69180	Other
1	100	EMB25	At1g70070	EMB
1	102	EMBRG3		EMB
1	103	PIN1	At1g73590	Other
1	110	EMB54		EMB
1	110	CLV1	At1g75820	Other	clv-1
1	113	EMB17		EMB
1	113	EMB120		EMB
1	114	ADH1	At1g77120	Other
1	115	EMB156	At1g79560	EMB
1	116	NIA1	At1g77760	Other
1	116	SUS2	At1g80070	EMB
1	118	GL2	At1g79840	Other	gl-2
1	119	GA2	At1g79460	Other	ga-2
1	122	FE		Other	fe
2	0	EMB91		EMB
2	4	EMB34		EMB
2	8	STI	At2g02480	Other
2	11	EMB93*	At2g03050	EMB
CEN	13	CEN2	At2g10000
2	15	EMB62		EMB
2	17	EMB239		EMB
2	18	EMB58		EMB
2	20	EMB146*		EMB
2	22	EMB57		EMB
2	28	TAG1	At2g19450	EMB
2	32	FVE	At2g19520	Other
2	34	STP1	At2g21880	Other
2	35	PHYB	At2g18790	Other	hy-3
2	35	SUR1	At2g20610	Other
2	38	CP2		Other	cp-2
2	47	ELF3	At2g25920	Other
2	47	CLV3	At2g27250	Other
2	48	ER	At2g26330	Other	er
2	48	HY1	At2g26670	Other	hy-1
2	49	MAX1	At2g26170	Other
2	49	SE	At2g27100	Other
2	50	FUS12	At2g26990	Pigment
2	51	EMB152		EMB
2	52	SYD	At2g28290	Other
2	53	PY	At2g29630	Other	py
2	58	EMB53		EMB
2	58	FAD3	At2g29980	Other
2	60	COP1	At2g32950	Pigment
2	62	PID	At2g34650	EMB
2	63	ABI5	At2g36270	Other
2	63	RE	At2g37860	Other
2	64	GRL	At2g35110	Other
2	64	AS1	At2g37630	Other	as
2	64	DET2	At2g38050	Other
2	65	EMB18		EMB
2	65	CYT1/ EMB101	At2g39770	EMB
2	66	AUX1	At2g38120	Other
2	66	COI1	At2g39940	Other
2	66	ABI4	At2g40220	Other
2	67	BIO2	At2g43360	EMB
2	67	EMB225		EMB
2	68	EMB111*		EMB
2	70	EMB38		EMB
2	70	SPA1	At2g46340	Other
2	76	CER8	At2g47240	Other	cer-8
2	77	EMB39		EMB
3	0	EMB145*		EMB
3	3	EMB52		EMB
3	4	DOC1/TIR3	At3g02260	Other
3	4	MTO1	At3g01120	Other
3	4	PDS2	At3g11950	Pigment
3	5	EMB1		EMB
3	6	EMB286*		EMB
3	8	FAD7	At3g11170	Other
3	11	ABI8	At3g08550	Other
3	12	HY2	At3g09150	Other	hy-2
3	12	SPY	At3g11540	Other
3	14	EMB51		EMB
3	16	FUS9	At3g13550	Pigment
3	16	FAD5	At3g15850	Other
3	17	EMB153		EMB
3	17	OMR1	At3g10050	Other
3	20	FAD2	At3g12120	Other
3	23	EMB201*		EMB
3	24	EMB29		EMB
3	24	EMB95		EMB
3	26	DWF1	At3g19820	Other
3	27	MS2	At3g11980	Other
3	27	PHO1	At3g23430	Other
3	28	EMB90		EMB
3	30	EMB224*		EMB
3	32	CHM	At3g24320	Other
3	33	AXR2	At3g23050	Other
3	35	SUP	At3g23130	Other
3	35	EMB125		EMB
3	36	EMB293		EMB
3	36	ALF5	At3g23560	Other
3	38	ABI3	At3g24650	Other
3	38	PRT1	At3g24800	Other
3	41	FUS3	At3g26790	EMB
3	44	PAD3	At3g26830	Other
3	46	GL1	At3g27920	Other	gl-1
3	52	RPP1	At3g44480	Other
3	53	UVR1	At3g28030	Other
CEN	54	CEN3	At3g38000
3	57	TES	At3g43210	Other
3	59	VAL1		Other
3	60	EMB65		EMB
3	61	NPH1	At3g45780	Other
3	63	EMB167*		EMB
3	64	RPP11	At3g46530	Other
3	68	ACD1	At3g44880	Other
3	70	CSR1	At3g48560	Other
3	72	EMB208		EMB
3	73	EMB69		EMB
3	74	EMB172		EMB
3	75	EMB149		EMB
3	77	FK	At3g52940	EMB
3	81	AP3	At3g54340	Other
3	81	TT5	At3g55120	Other	tt-5
3	84	EMB117		EMB
3	84	CH6		Other	ch-6
3	85	TTN1/ EMB133	At3g60740	EMB
3	85	EMB154		EMB
3	87	FUS6	At3g61140	Pigment
3	88	CER7	At3g60500	Other	cer-7
4	0	FRI	At4g00650	Other
4	5	GA1	At4g02780	Other	ga-1
CEN	8	CEN4	At4g06000
4	9	EMBRG7		EMB
4	10	HY4	At4g08920	Other	hy-4
4	11	CSI		Other
4	15	BP1	At4g08150	Other	bp
4	18	EMB132		EMB
4	20	DET1	At4g10180	Pigment
4	21	EMB160		EMB
4	22	FUR1	At4g05120	Other
4	22	TT8	At4g09820	Other
4	27	EMB171		EMB
4	27	EMB148		EMB
4	28	CP1		Other	cp-1
4	29	COP9	At4g14110	Pigment
4	29	EMB150		EMB
4	30	SLR	At4g14550	Other
4	32	FCA	At4g16280	Other	fca
4	33	EMB236*		EMB
4	34	EMB137		EMB
4	34	TH3		Other	th-3
4	37	ARA1	At4g16130	Other
4	37	RPP5	At4g16950	Other
4	38	RPP4	At4g16860	Other
4	39	EMB81		EMB
4	39	EMB109		EMB
4	41	EMB230		EMB
4	42	AG	At4g18960	Other	ag
4	44	CH42	At4g18480	Pigment	ch-42
4	44	EMB181		EMB
4	45	RPP2	At4g19500	Other
4	46	EMB130*		EMB
4	47	EMB257		EMB
4	48	IM	At4g22260	Pigment	im
4	48	EMB274		EMB
4	50	EMBRG5		EMB
4	52	EMB140*	At4g24270	EMB
4	52	CER2	At4g24510	Other	cer-2
4	53	GA5	At4g25420	Other	ga-5
4	54	FWA	At4g25530	Other
4	54	FAD6	At4g30950	Other
4	54	EMB20		EMB
4	55	ABI1	At4g26080	Other
4	55	RPS2	At4g26090	Other
4	55	EMB106		EMB
4	55	ACL1		Other
4	57	EMB56		EMB
4	58	TOR1	At4g27060	Other
4	58	EMB35		EMB
4	58	EMB28		EMB
4	59	EMB77		EMB
4	60	SSR16	At4g34620	EMB
4	60	EMB202		EMB
4	61	EMB70*		EMB
4	61	CER4	At4g33790	Other	cer-4
4	62	EMB104*	At4g32400	EMB
4	63	ELG	At4g33430	Other
4	64	FD	At4g35900	Other
4	68	AP2	At4g36920	Other	ap-2
4	68	SPT	At4g36930	Other
4	68	ACD2	At4g37000	Other
4	68	SHR	At4g37650	Other
4	69	FAD4		Other
4	73	CP3		Other	cp-3
4	76	CER9		Other
5	0	CTR1	At5g03730	Other
5	1	EIN2	At5g03280	Other
5	1	PTL	At5g03680	Other
5	1	EMB24	At5g02190	EMB
5	6	EMB256*		EMB
5	6	EMB175	At5g03800	EMB
5	6	TT7	At5g07990	Other
5	8	HY5	At5g11260	Other	hy-5
5	8	FLC	At5g10140	Other
5	8	CHP7		Other
5	9	EMB163		EMB
5	9	EMB68		EMB
5	10	LU		Other	lu
5	12	FY	At5g13480	EMB	fy
5	13	GUN5	At5g13630	Other
5	13	TT4	At5g13930	Other	tt-4
5	13	CO	At5g15840	Other	fg
5	15	ANL1	At5g17050	Other
5	15	ALB2		Pigment	alb-2
5	16	EMB262*	At5g14170	EMB
5	18	EMB269	At5g18570	EMB
5	20	TSL	At5g20930	Other
5	20	EMB213	At5g19620	EMB
5	21	PI	At5g20240	Other	pi
5	22	CHL6	At5g20990	Other	cnx
5	23	FS1	At5g18580	EMB
5	23	MS1	At5g22260	Other	ms-1
5	23	EMB86*	At5g22800	EMB
5	24	ART1	At5g23150	Other
5	27	EMB2		EMB
5	28	TTG1	At5g24520	Other	ttg
5	30	EMB108		EMB
5	31	EMB222		EMB
5	33	GA3	At5g25900	Other	ga-3
5	36	DOC2		Other
5	39	EMB161*	At5g27740	EMB
5	40	EMB215*		EMB
CEN	42	CEN5	At5g31000
5	43	CH5		Other	ch-5
5	44	TT2	At5g35550	Other	tt-2
5	47	TH2		Other	th-2
5	50	BEL1	At5g41410	Other
5	51	EMB139	At5g40160	EMB
5	53	GL3	At5g41315	Other	gl-3
5	56	EMB141		EMB
5	57	TT3	At5g42800	Other	tt-3
5	57	ZLL	At5g43810	Other
5	57	CAD1	At5g44070	Other
5	58	RPP8	At5g43470	Other
5	59	EMB9	At5g41480	EMB
5	60	EMB170		EMB
5	63	PGM	At5g51820	Other
5	64	ATS	At5g42630	Other
5	64	FUS8/ COP8	At5g42970	Pigment
5	65	VAR1	At5g42270	Other
5	69	TT10	At5g48100	Other
5	71	EMB64	At5g53860	EMB
5	71	GR2		Other
5	74	BIO1	At5g57590	EMB
5	77	TZ	At5g54770	Other	tz
5	79	EMB67		EMB
5	80	AGR1/ EIR1	At5g57090	Other
5	81	COB	At5g60920	Other
5	82	CER3	At5g57800	Other	cer-3
5	82	LFY	At5g61850	Other
5	82	EMB209		EMB
5	82	TTN3	At5g62410	EMB
5	82	UVR8	At5g63860	Other
5	85	EMB87*		EMB
5	85	EMB15		EMB
5	85	YI		Other	yi
5	86	IXR2/PRC1	At5g64740	Other
5	90	MIN		Other	min
5	91	EMB16	At5g66055	EMB
5	92	EMB246	At5g67570	EMB
5	97	DDM1	At5g66750	Other
5	98	ABA1	At5g67030	Other	aba
Chromosome top
Centromere
Visible marker; Not cloned
* T-DNA tagged EMB; Feldmann collection
Marker for Meinke laboratory map of EMB loci
Identified in this report

## Sheet: Arranged by Locus
Chromosome	cM	Gene symbol	Locus	Marker type	Koornneef map
1	0	SUS1	At1g01040	EMB
1	1	RGN/CNX3	At1g01290	Other	rgn
1	0	AN	At1g01510	Other	an
1	1	CER1	At1g02205	Other	cer-1
1	6	EMB173	At1g02580	EMB
1	11	AXR3	At1g04250	Other
1	12	FHA	At1g04400	Other
1	12	AXR1	At1g05180	Other
1	12	EMB142*	At1g08260	EMB
1	12	ALB1	At1g08520	Pigment	alb-1
1	16	PHYA	At1g09570	Other
1	13	SEX1	At1g10760	Other
1	14	CHL1	At1g12110	Other	chl-1
1	17	KEU	At1g12360	EMB
1	12	DET3	At1g12840	Other
1	19	DIS1	At1g13180	Other	dis-1
1	21	EMB30	At1g13980	EMB
1	22	GAI	At1g14920	Other
1	22	GA4	At1g15550	Other	ga-4
1	10	ABA3	At1g16540	Other
1	22	MP	At1g19850	EMB
1	29	LEC1	At1g21970	EMB
1	33	GI	At1g22770	Other	fb
1	32	PFL	At1g22780	Other
1	33	TH1	At1g22940	Other	th-1
1	34	EMB260	At1g24340	EMB
1	35	TRP4	At1g25220	Other
1	46	CAL	At1g26310	Other
1	39	APT1	At1g27450	Other
1	42	EMB88*	At1g30610	EMB
1	45	DIS2	At1g30825	Other	dis-2
1	46	UFO	At1g30950	Other
1	51	RAC1/RPP9	At1g31540	Other
1	35	ACT1	At1g32200	Other
1	55	TT1	At1g34790	Other	tt-1
1	62	EMB22	At1g36160	EMB
1	56	CHL3	At1g37130	Other	chl-3
CEN	57	CEN1	At1g39000
1	58	CH1	At1g44446	Other	ch-1
1	66	LE	At1g50430	Other	le
1	70	CER5	At1g51500	Other	cer-5
1	70	ABA2	At1g52340	Other
1	70	AIN1	At1g54490	Other
1	62	AXR4	At1g54990	Other
1	76	EMB80	At1g55350	EMB
1	69	RPP7	At1g58602	Other
1	75	STM	At1g62360	EMB
1	84	EMB71	At1g63700	EMB
1	89	CLV2	At1g65380	Other	clv-2
1	88	FAS1	At1g65470	Other
1	88	FT	At1g65480	Other	ft
1	85	AS2	At1g65620	Other
1	93	ETR1	At1g66340	Other
1	97	ARG1	At1g68370	Other
1	96	CER6	At1g68530	Other	cer-6
1	99	AP1	At1g69120	Other	ap-1
1	100	CRC	At1g69180	Other
1	100	EMB25	At1g70070	EMB
1	103	PIN1	At1g73590	Other
1	110	CLV1	At1g75820	Other	clv-1
1	114	ADH1	At1g77120	Other
1	116	NIA1	At1g77760	Other
1	119	GA2	At1g79460	Other	ga-2
1	115	EMB156	At1g79560	EMB
1	118	GL2	At1g79840	Other	gl-2
1	116	SUS2	At1g80070	EMB
2	8	STI	At2g02480	Other
2	11	EMB93*	At2g03050	EMB
CEN	13	CEN2	At2g10000
2	35	PHYB	At2g18790	Other	hy-3
2	28	TAG1	At2g19450	EMB
2	32	FVE	At2g19520	Other
2	35	SUR1	At2g20610	Other
2	34	STP1	At2g21880	Other
2	47	ELF3	At2g25920	Other
2	49	MAX1	At2g26170	Other
2	48	ER	At2g26330	Other	er
2	48	HY1	At2g26670	Other	hy-1
2	50	FUS12	At2g26990	Pigment
2	49	SE	At2g27100	Other
2	47	CLV3	At2g27250	Other
2	52	SYD	At2g28290	Other
2	53	PY	At2g29630	Other	py
2	58	FAD3	At2g29980	Other
2	60	COP1	At2g32950	Pigment
2	62	PID	At2g34650	EMB
2	64	GRL	At2g35110	Other
2	63	ABI5	At2g36270	Other
2	64	AS1	At2g37630	Other	as
2	63	RE	At2g37860	Other
2	64	DET2	At2g38050	Other
2	66	AUX1	At2g38120	Other
2	65	CYT1/ EMB101	At2g39770	EMB
2	66	COI1	At2g39940	Other
2	66	ABI4	At2g40220	Other
2	67	BIO2	At2g43360	EMB
2	70	SPA1	At2g46340	Other
2	76	CER8	At2g47240	Other	cer-8
3	4	MTO1	At3g01120	Other
3	4	DOC1/TIR3	At3g02260	Other
3	11	ABI8	At3g08550	Other
3	12	HY2	At3g09150	Other	hy-2
3	17	OMR1	At3g10050	Other
3	8	FAD7	At3g11170	Other
3	12	SPY	At3g11540	Other
3	4	PDS2	At3g11950	Pigment
3	27	MS2	At3g11980	Other
3	20	FAD2	At3g12120	Other
3	16	FUS9	At3g13550	Pigment
3	16	FAD5	At3g15850	Other
3	26	DWF1	At3g19820	Other
3	33	AXR2	At3g23050	Other
3	35	SUP	At3g23130	Other
3	27	PHO1	At3g23430	Other
3	36	ALF5	At3g23560	Other
3	32	CHM	At3g24320	Other
3	38	ABI3	At3g24650	Other
3	38	PRT1	At3g24800	Other
3	41	FUS3	At3g26790	EMB
3	44	PAD3	At3g26830	Other
3	46	GL1	At3g27920	Other	gl-1
3	53	UVR1	At3g28030	Other
CEN	54	CEN3	At3g38000
3	57	TES	At3g43210	Other
3	52	RPP1	At3g44480	Other
3	68	ACD1	At3g44880	Other
3	61	NPH1	At3g45780	Other
3	64	RPP11	At3g46530	Other
3	70	CSR1	At3g48560	Other
3	77	FK	At3g52940	EMB
3	81	AP3	At3g54340	Other
3	81	TT5	At3g55120	Other	tt-5
3	88	CER7	At3g60500	Other	cer-7
3	85	TTN1/ EMB133	At3g60740	EMB
3	87	FUS6	At3g61140	Pigment
4	0	FRI	At4g00650	Other
4	5	GA1	At4g02780	Other	ga-1
4	22	FUR1	At4g05120	Other
CEN	8	CEN4	At4g06000
4	15	BP1	At4g08150	Other	bp
4	10	HY4	At4g08920	Other	hy-4
4	22	TT8	At4g09820	Other
4	20	DET1	At4g10180	Pigment
4	29	COP9	At4g14110	Pigment
4	30	SLR	At4g14550	Other
4	37	ARA1	At4g16130	Other
4	32	FCA	At4g16280	Other	fca
4	38	RPP4	At4g16860	Other
4	37	RPP5	At4g16950	Other
4	44	CH42	At4g18480	Pigment	ch-42
4	42	AG	At4g18960	Other	ag
4	45	RPP2	At4g19500	Other
4	48	IM	At4g22260	Pigment	im
4	52	EMB140*	At4g24270	EMB
4	52	CER2	At4g24510	Other	cer-2
4	53	GA5	At4g25420	Other	ga-5
4	54	FWA	At4g25530	Other
4	55	ABI1	At4g26080	Other
4	55	RPS2	At4g26090	Other
4	58	TOR1	At4g27060	Other
4	54	FAD6	At4g30950	Other
4	62	EMB104*	At4g32400	EMB
4	63	ELG	At4g33430	Other
4	61	CER4	At4g33790	Other	cer-4
4	60	SSR16	At4g34620	EMB
4	64	FD	At4g35900	Other
4	68	AP2	At4g36920	Other	ap-2
4	68	SPT	At4g36930	Other
4	68	ACD2	At4g37000	Other
4	68	SHR	At4g37650	Other
5	1	EMB24	At5g02190	EMB
5	1	EIN2	At5g03280	Other
5	1	PTL	At5g03680	Other
5	0	CTR1	At5g03730	Other
5	6	EMB175	At5g03800	EMB
5	6	TT7	At5g07990	Other
5	8	FLC	At5g10140	Other
5	8	HY5	At5g11260	Other	hy-5
5	12	FY	At5g13480	EMB	fy
5	13	GUN5	At5g13630	Other
5	13	TT4	At5g13930	Other	tt-4
5	16	EMB262*	At5g14170	EMB
5	13	CO	At5g15840	Other	fg
5	15	ANL1	At5g17050	Other
5	18	EMB269	At5g18570	EMB
5	23	FS1	At5g18580	EMB
5	20	EMB213	At5g19620	EMB
5	21	PI	At5g20240	Other	pi
5	20	TSL	At5g20930	Other
5	22	CHL6	At5g20990	Other	cnx
5	23	MS1	At5g22260	Other	ms-1
5	23	EMB86*	At5g22800	EMB
5	24	ART1	At5g23150	Other
5	28	TTG1	At5g24520	Other	ttg
5	33	GA3	At5g25900	Other	ga-3
5	39	EMB161*	At5g27740	EMB
CEN	42	CEN5	At5g31000
5	44	TT2	At5g35550	Other	tt-2
5	51	EMB139	At5g40160	EMB
5	53	GL3	At5g41315	Other	gl-3
5	50	BEL1	At5g41410	Other
5	59	EMB9	At5g41480	EMB
5	65	VAR1	At5g42270	Other
5	64	ATS	At5g42630	Other
5	57	TT3	At5g42800	Other	tt-3
5	64	FUS8/ COP8	At5g42970	Pigment
5	58	RPP8	At5g43470	Other
5	57	ZLL	At5g43810	Other
5	57	CAD1	At5g44070	Other
5	69	TT10	At5g48100	Other
5	63	PGM	At5g51820	Other
5	71	EMB64	At5g53860	EMB
5	77	TZ	At5g54770	Other	tz
5	80	AGR1/ EIR1	At5g57090	Other
5	74	BIO1	At5g57590	EMB
5	82	CER3	At5g57800	Other	cer-3
5	81	COB	At5g60920	Other
5	82	LFY	At5g61850	Other
5	82	TTN3	At5g62410	EMB
5	82	UVR8	At5g63860	Other
5	86	IXR2/PRC1	At5g64740	Other
5	91	EMB16	At5g66055	EMB
5	97	DDM1	At5g66750	Other
5	98	ABA1	At5g67030	Other	aba
5	92	EMB246	At5g67570	EMB
Chromosome top
Centromere
* T-DNA tagged EMB; Feldmann collection
Marker for Meinke laboratory map of EMB loci
Identified in this report

## Sheet: TAIR Map Version
Locus	Gene Symbol
At1g01040	SUS1
At1g01290	RGN
At1g01510	AN
At1g02205	CER1
At1g02580	EMB173
At1g04250	AXR3
At1g04400	FHA
At1g05180	AXR1
At1g08260	EMB142
At1g08520	ALB1
At1g09570	PHYA
At1g10760	SEX1
At1g12110	CHL1
At1g12360	KEU
At1g12840	DET3
At1g13180	DIS1
At1g13980	EMB30
At1g14920	GAI
At1g15550	GA4
At1g16540	ABA3
At1g19850	MP
At1g21970	LEC1
At1g22770	GI
At1g22780	PFL
At1g22940	TH1
At1g24340	EMB260
At1g25220	TRP4
At1g26310	CAL
At1g27450	APT1
At1g30610	EMB88
At1g30825	DIS2
At1g30950	UFO
At1g31540	RAC1
At1g32200	ACT1
At1g34790	TT1
At1g36160	EMB22
At1g37130	CHL3
At1g44446	CH1
At1g50430	LE
At1g51500	CER5
At1g52340	ABA2
At1g54490	AIN1
At1g54990	AXR4
At1g55350	EMB80
At1g58602	RPP7
At1g62360	STM
At1g63700	EMB71
At1g65380	CLV2
At1g65470	FAS1
At1g65480	FT
At1g65620	AS2
At1g66340	ETR1
At1g68370	ARG1
At1g68530	CER6
At1g69120	AP1
At1g69180	CRC
At1g70070	EMB25
At1g73590	PIN1
At1g75820	CLV1
At1g77120	ADH1
At1g77760	NIA1
At1g79460	GA2
At1g79560	EMB156
At1g79840	GL2
At1g80070	SUS2
At2g02480	STI
At2g03050	EMB93
At2g18790	PHYB
At2g19450	TAG1
At2g19520	FVE
At2g20610	SUR1
At2g21880	STP1
At2g25920	ELF3
At2g26170	MAX1
At2g26330	ER
At2g26670	HY1
At2g26990	FUS12
At2g27100	SE
At2g27250	CLV3
At2g28290	SYD
At2g29630	PY
At2g29980	FAD3
At2g32950	COP1
At2g34650	PID
At2g35110	GRL
At2g36270	ABI5
At2g37630	AS1
At2g37860	RE
At2g38050	DET2
At2g38120	AUX1
At2g39770	CYT1
At2g39940	COI1
At2g40220	ABI4
At2g43360	BIO2
At2g46340	SPA1
At2g47240	CER8
At3g01120	MTO1
At3g02260	DOC1
At3g08550	ABI8
At3g09150	HY2
At3g10050	OMR1
At3g11170	FAD7
At3g11540	SPY
At3g11950	PDS2
At3g11980	MS2
At3g12120	FAD2
At3g13550	FUS9
At3g15850	FAD5
At3g19820	DWF1
At3g23050	AXR2
At3g23130	SUP
At3g23430	PHO1
At3g23560	ALF5
At3g24320	CHM
At3g24650	ABI3
At3g24800	PRT1
At3g26790	FUS3
At3g26830	PAD3
At3g27920	GL1
At3g28030	UVR1
At3g43210	TES
At3g44480	RPP1
At3g44880	ACD1
At3g45780	NPH1
At3g46530	RPP11
At3g48560	CSR1
At3g52940	FK
At3g54340	AP3
At3g55120	TT5
At3g60500	CER7
At3g60740	TTN1
At3g61140	FUS6
At4g00650	FRI
At4g02780	GA1
At4g05120	FUR1
At4g08150	BP1
At4g08920	HY4
At4g09820	TT8
At4g10180	DET1
At4g14110	COP9
At4g14550	SLR
At4g16130	ARA1
At4g16280	FCA
At4g16860	RPP4
At4g16950	RPP5
At4g18480	CH42
At4g18960	AG
At4g19500	RPP2
At4g22260	IM
At4g24270	EMB140
At4g24510	CER2
At4g25420	GA5
At4g25530	FWA
At4g26080	ABI1
At4g26090	RPS2
At4g27060	TOR1
At4g30950	FAD6
At4g32400	EMB104
At4g33430	ELG
At4g33790	CER4
At4g34620	SSR16
At4g35900	FD
At4g36920	AP2
At4g36930	SPT
At4g37000	ACD2
At4g37650	SHR
At5g02190	EMB24
At5g03280	EIN2
At5g03680	PTL
At5g03730	CTR1
At5g03800	EMB175
At5g07990	TT7
At5g10140	FLC
At5g11260	HY5
At5g13480	FY
At5g13630	GUN5
At5g13930	TT4
At5g14170	EMB262
At5g15840	CO
At5g17050	ANL1
At5g18570	EMB269
At5g18580	FS1
At5g19620	EMB213
At5g20240	PI
At5g20930	TSL
At5g20990	CHL6
At5g22260	MS1
At5g22800	EMB86
At5g23150	ART1
At5g24520	TTG1
At5g25900	GA3
At5g27740	EMB161
At5g35550	TT2
At5g40160	EMB139
At5g41315	GL3
At5g41410	BEL1
At5g41480	EMB9
At5g42270	VAR1
At5g42630	ATS
At5g42800	TT3
At5g42970	FUS8
At5g43470	RPP8
At5g43810	ZLL
At5g44070	CAD1
At5g48100	TT10
At5g51820	PGM
At5g53860	EMB64
At5g54770	TZ
At5g57090	AGR1
At5g57590	BIO1
At5g57800	CER3
At5g60920	COB
At5g61850	LFY
At5g62410	TTN3
At5g63860	UVR8
At5g64740	IXR2
At5g66055	EMB16
At5g66750	DDM1
At5g67030	ABA1
At5g67570	EMB246
