# Supplementary material for: Integrating the Genetic and Physical Maps of Arabidopsis thaliana: Identification of Mapped Alleles of Cloned Essential (EMB) Genes
Source: PLoS One. 2009 Oct 8;4(10):e7386. doi: 10.1371/journal.pone.0007386 (PMC2754112; doi:10.1371/journal.pone.0007386)
Supplement: Table S3 — Estimated map locations of centromeric regions. (0.01 MB XLS) [file pone.0007386.s003.xls]

## Sheet: Table S3
	Estimated centromere locations		Cloned markers flanking centromere
Chromosome	Genetic map	Physical map	Locus above	Locus below	Misplaced relative to centromere
1	57 cM	At1g39000	CHL3	CH1	EMB22
2	13 cM	At2g10000	EMB93	PHYBa
3	54 cM	At3g38000	UVR1	TES	RPP1
4	8 cM	At4g06000	FUR1	BP1a	FUR1
5	42 cM	At5g31000	EMB161a	TT2a
a Other mapped markers (not cloned) estimated to be closer to centromere.
