# Supplementary material for: Integrating the Genetic and Physical Maps of Arabidopsis thaliana: Identification of Mapped Alleles of Cloned Essential (EMB) Genes
Source: PLoS One. 2009 Oct 8;4(10):e7386. doi: 10.1371/journal.pone.0007386 (PMC2754112; doi:10.1371/journal.pone.0007386)
Supplement: Table S4 — Details on cross combinations that complemented (mutants not allelic). (0.05 MB XLS) [file pone.0007386.s004.xls]

## Sheet: Table S4
Chromosome	cM	Mapped EMBa	Gene identifiedb	Allele	Line number	Cloned EMBc	Allele	Line number	Crosses screened
									♀ Mapped	♀ Cloned	Total
1a	3	EMB233*	No	1	1362	EMB2386	1	68235	9	5	14
						RRP4	1	SALK_025995	6	0	6
						EMB1687	1	34540	3	3	6
						EMB2781	1+2	SALK_038879; SALK_137678	6	6	12
						EMB2394	1	82754	3	3	6
1a	11	EMB176	No	1	6694	EMB2781	1	SALK_038879	3	3	6
						GRP23	2	SALK_128329	4	2	6
1a	11	EMB237	No	1	1443	EMB2781	1	SALK_038879	3	3	6
						EMB3101	1	53-3364	3	3	6
						EMB3102	1	13-2793	3	3	6
						EMB2411	1	110058	2	2	4
						GRP23	2	SALK_128329	3	3	6
1a	12	EMB142*	Yes	1	2977	EMB2784	1	SALK_094226	3	3	6
						EMB2411	1	110058	3	3	6
						EMB2004	1	54921	3	3	6
1a	26	EMB43	No	1	3D2-L2	AtCCMH	1	SALK_046872	2	2	4
						HYD	2	hyd1-1	3	3	6
1a	27	EMB232	No	1	1348	AtCCMH	1	SALK_046872	0	3	3
						EMB3104	1	13-4344	3	3	6
						EMB2719	1	65310	3	0	3
1a	27	EMB10	No	1	112E-1B	AtCCMH	1	SALK_046872	3	3	6
						EMB1507	1	26145	3	3	6
1a	29	EMB131	No	1	2776	EMB2719	1	65310	3	3	6
						EMB1507	1	26145	3	3	6
						RSH	1	rsh	3	3	6
						AtCAF2	1	SALK_049304	3	3	6
1a	29	TTN2	No	1	2652	x	x	x	x	x	x
1a	34	EMB260	Yes	1	2527	TTN10	1	113591	3	2	5
						EMB1968	1	51792	3	3	6
						EMB2204	1	71067	0	6	6
1a	42	EMB88*	Yes	1	1002	EMB2733	1	103268	3	3	6
1a	49	EMB126	No	1	2288	EMB2279	1	75549	3	3	6
						HISN2	1	SALK_047603	3	3	6
						EMB2733	1	103268	3	3	6
						EMB3003	1	EYP4	3	3	6
						EMB2756	1	65625	3	3	6
											.
1b	66	EMB27	No	1	111B-5B	EMB3105	1	52-0944	2	2	4
						EMB3106	1	CSHL_ET6113	3	3	6
						TRAUCO	1	SAIL_851_H01	3	3	6
1b	69	EMB118	No	1	1943	EMB3105	1	52-0944	2	3	5
						EMB1273	1	16479	3	3	6
						EMB3106	1	CSHL_ET6113	3	3	6
						TRAUCO	1	SAIL_851_H01	3	3	6
						EMB3107	1	12-2766	5	2	7
1b	71	EMB244*	No	1	1945	TRAUCO	1	SAIL_851_H01	3	3	6
						EMB3107	1	12-2766	2	3	5
1b	76	EMB80	Yes	1	98	EMB1011	1	839	3	3	6
						EMB1860	1	42230	2	3	5
1b	76	EMB128	No	1	2709	EMB1275	1	16696	2	3	5
						EMB3107	1	12-2766	2	2	4
						EMB1011	1	839	2	2	4
						EMB1860	1	42230	3	3	6
1b	84	EMB71	Yes	1	"External"	EMB1674	1	34103	3	3	6
						EMB1220	1	5283	3	3	6
1b	86	SUS3	No	1	5418a	EMB3108	1	WiscDsLox_457-460K23	4	4	8
						EMB1220	1	5283	3	3	6
						SCO1	2+3	SALK_046154; SALK_039084	5	3	8
						ILA	1	SALK_119854	3	3	6
1b	92	EMB41	No	1	9F-L2	YDA	1	yda-1	3	0	3
						EMB1688	1	34555	3	3	6
						KNF	14	knf-14	3	3	6
1b	97	EMBRG2	No	1	G-6106	EMB2813	1	SAIL_720-B06	3	0	3
						EMB2814	1	SALK_064094	3	3	6
						AtZr1	1	GABI_209H11	2	3	5
						PFI	1	pfi-UU685	3	3	6
1b	99	EMB179*	No	1	6859	EMB1688	1	34555	3	3	6
						TWN3	1	75709	3	3	6
1b	102	EMBRG3	No	1	G-6953	PFI	1	pfi-UU685	2	2	4
						EMB2184	1	60944	3	3	6
1b	110	EMB54	No	1	L1-7B	EMB1793	1	34269	3	3	6
						EMB2810	1	SAIL_401_E05	3	3	6
						EMB1473	1	24154	3	3	6
						EMB2217	1	70615	3	3	6
1b	113	EMB17	No	1	109A-1B	EMB1473	1	24154	2	3	5
						EMB2217	1	70615	3	3	6
						EMB1047	1	3218	3	3	6
						EMB3110	1	11-5049	2	3	5
						WIN1	1	SALK_004776	3	3	6
1b	113	EMB120	No	1	1977b	TWN3	1	75709	2	3	5
						TPS1	N/A	tps1	2	3	5
						EMB1135	1	11206	2	3	5
						EMB1427	1	21991	2	3	5
1b	115	EMB156	Yes	1	5226	EMB1473	1	24154	2	3	5
				1		EMB1135	1	11206	2	3	5
				1+2	5226; 10D1-L3	EMB2217	1	70615	6	6	12
				1		EMB2753	1	102828	2	3	5
5a	1	EMB24	Yes	1	109F-1C	EMB2730	1	11129	3	3	6
						EMB2771	1	SALK_059826	5	0	5
						EMB2735	1	105153	3	3	6
5a	6	EMB256*	No	1	2433	EMB2771	1	SALK_059826	3	0	3
				1		EMB2789	1	SALK_085349	3	3	6
				1		EMB2735	1	105153	3	3	6
				2	1759	PEX1	1	SALK_050458	3	2	5
				1		HISN6A	2	SAIL_750_F01	2	1	3
				1		EMB3010	1	EYU3	3	3	6
5a	9	EMB163	No	1	5744	EMB1873	1	43301	5	9	14
						EMB2107	1	58351	3	7	10
						PAS2	1	pas2-1	5	0	5
5a	9	EMB68	No	1	L3-11A	PEX1	1	SALK_050458	3	3	6
						HISN6A	2	SAIL_750_F01	5	0	5
						EMB3010	1	EYU3	5	0	5
						EMB3135	1	13-6017	3	3	6
						EMB3011	1	FBV6	6	0	6
						CYL1	1	ABM7	3	3	6
5a	16	EMB262*	Yes	1	2542	x	x	x	x	x	x
5a	18	EMB269	Yes	1	2645	EMB2247	2	67816	0	3	3
						EMB3007	1	AIS1	3	3	6
						OEP80	1	oep80-1	3	3	6
5a	20	EMB213	Yes	1	666	EMB3138	1	52-0311	3	3	6
						EMB2247	2	67816	0	4	4
						EMB3007	1	AIS1	3	3	6
						EMB1379	1	17358	0	5	5
5a	23	EMB86*	Yes	1	731	x	x	x	x	x	x
5a	27	EMB2	No	1	124D	EMB1379	1	17358	3	2	5
						CYL2	1	cyl2	3	2	5
						EMB1705	1	35154	0	4	4
						EMB1265	1	16219	3	3	6
						EMB3009	1	EVM19	3	3	6
						TAD3	1	GABI_141G12	3	3	6
5a	30	EMB108	No	1	1479	EMB1705	1	35154	0	4	4
						EMB1265	1	16219	2	4	6
						EMB3009	1	EVM19	3	3	6
						TAD3	1	GABI_141G12	3	3	6
						EMB2473	1	80307	2	3	5
						EMB2775	1+2	SALK_029291; SALK_022350	3	4	7
5a	31	EMB222	No	1	833	EMB1030	2	SALK_100540	3	3	6
						EMB1138	1	11376	3	3	6
						EMB1644	1	50481	3	3	6
5a	39	EMB161*	Yes	2	2077	EMB2473	1	80307	3	3	6
5a	40	EMB215*	No	1	684	EMB1644	1	50481	3	3	6
						EMB3139	1	52-0200	3	3	6
5b	51	EMB139	Yes	1	2943	EMB2744	1	129789	0	5	5
						EMB3008	1	CPO9	3	3	6
						GLA1	1S	45288	2	4	6
5b	56	EMB141	No	1	2960	EMB3008	1	CPO9	3	3	6
						EMB3012	1	EXP7	3	3	6
						GLA1	1S	45288	3	3	6
						EMB2815	1	SAIL_405_B04	3	3	6
5b	59	EMB9	Yes	1	79A	EMB3012	1	EXP7	3	3	6
						EMB1276	1	16713	3	3	6
5b	60	EMB170	No	1	6584	EMB1276	1	16713	3	3	6
5b	71	EMB64	Yes	1	L3-3H	x	x	x	x	x	x
5b	79	EMB67	No	1	L3-8D	EMB2755	1	127779	3	3	6
						EMB3143	1	53-4365	3	3	6
						ZEU1	1	EIL4	3	1	4
						EMB2407	1	85146	3	3	6
5b	82	EMB209	No	1	219	EMB2731	1	66573	2	3	5
						EMB2755	1	127779	3	3	6
						EMB3143	1	53-4365	3	3	6
						EMB2407	1	85146	3	3	6
5b	85	EMB87*	No	1	811	EMB1629	1	31895	3	3	6
						ZEU1	1	EIL4	3	3	6
						DOM1	N/A	ACY8; GABI_365B05	3	3	6
						EMB2759	1	11833	3	3	6
						EMB2746	1	128084	3	3	6
						EMB2780	1	SALK_030272	3	3	6
5b	85	EMB15	No	1	57B-4C	EMB1629	1	31895	3	3	6
						ZEU1	1	EIL4	3	3	6
						DOM1	N/A	ACY8; GABI_365B05	3	3	6
						EMB2759	1	11833	3	3	6
						EMB2746	1	128084	3	3	6
						EMB2780	1	SALK_030272	3	3	6
5b	91	EMB16	Yes	1	123B	DOM1	N/A	ACY8; GABI_365B05	3	2	5
						EMB2759	1	11833	3	3	6
						EMB2746	1	128084	3	3	6
						EMB2780	1	SALK_030272	3	3	6
5b	92	EMB246	Yes	1	1989	EMB1692	1	34817	3	3	6
						EMB2759	1	11833	3	3	6
						EMB2746	1	128084	3	3	6
						EMB2036	1	54841	3	3	6
a T-DNA tagged mutants are indicated with an asterisk.
b Yes represents mapped mutants disrupted in gene identified in this report.
c A: Estimated within 200 gene numbers (EGN) above or below mapped locus; B: Estimated within 300 EGN above or below mapped locus; C: Estimated within 300 EGN based on single regression line for chromosome; D: Estimated to be further away but still chosen for analysis.
