# Supplementary material for: Integrating the Genetic and Physical Maps of Arabidopsis thaliana: Identification of Mapped Alleles of Cloned Essential (EMB) Genes
Source: PLoS One. 2009 Oct 8;4(10):e7386. doi: 10.1371/journal.pone.0007386 (PMC2754112; doi:10.1371/journal.pone.0007386)
Supplement: Table S5 — Details on cross combinations that failed to complement (mutants allelic). (0.03 MB XLS) [file pone.0007386.s005.xls]

## Sheet: Table S5
Chromosome	cM	Mapped EMBa	Allele	Line number	Cloned EMBb	Allele	Line number	Crosses screened
								♀ Mapped	♀ Cloned	Total
1a	12	EMB142*	1	2977	EMB2284	1	76172	3	3	6
	34	EMB260	1	2527	EMB2421	1	85904	0	4	4
	42	EMB88*	1	1002	EMB2279	1	75549	3	3	6
1b	76	EMB80	1	98	EMB1275	1	16696	3	3	6
	84	EMB71	1	"External"	YDA	1+2	yda-1; yda-2	5	6	11
	115	EMB156	1+2	5226; 10D1-L3	EMB1047	1+2	3218; 78923	11	11	22
5a	1	EMB24	1	109F-1C	AtASP38	1	SAIL_441_H06	3	3	6
	18	EMB269	1	2645	EMB3138	1	52-0311	3	3	6
	20	EMB213	1	666	OEP80	1	oep80-1	3	3	6
	23	EMB86*	1	731	EMB1030	1+2	2092; SALK_100540	0	8	8
	39	EMB161*	2	2077	EMB2775	1	SALK_029291	3	3	6
5b	51	EMB139	1	2943	EMB506	1		0	4	4
	59	EMB9	1	79A	GLA1	1S	45288	3	3	6
	71	EMB64	1	L3-3H	EMB2737	1	116042	3	3	6
	91	EMB16	1	123B	EMB2036	1	54841	3	3	6
	92	EMB246	1	1989	EMB1408	1	21281	3	3	6
a T-DNA tagged mutants are indicated with an asterisk.
b A: Estimated within 200 gene numbers (EGN) above or below mapped locus; B: Estimated within 300 EGN above or below mapped locus; C: Estimated within 300 EGN based on single regression line for chromosome; D: Estimated to be further away but still chosen for analysis.
