# Supplementary material for: Integrating the Genetic and Physical Maps of Arabidopsis thaliana: Identification of Mapped Alleles of Cloned Essential (EMB) Genes
Source: PLoS One. 2009 Oct 8;4(10):e7386. doi: 10.1371/journal.pone.0007386 (PMC2754112; doi:10.1371/journal.pone.0007386)
Supplement: Table S6 — PCR primers used in the analysis of T-DNA insertion mutants. (0.03 MB XLS) [file pone.0007386.s006.xls]

## Sheet: Table S6
Primer type	Primer name	Primer sequencea	Reference
T-DNA left border	CMLB3 / 1st TAIL	TCTGGGAATGGCGTAACAAAGGC	[40]
	CMLB2 / 2nd TAIL	AACTGTAATGACTCCGCGCAATA	[40]
	CMLB1 / 3rd TAIL	CAGCCAATTTTAGACAAGTATCA	[40]
T-DNA right border	MRB1 / 1st TAIL	GTGAATATGAGACTCTAATTG	[6]
	MRB2 / 2nd TAIL	CGCGGCTCAGTGGCTCCTTCA	[6]
	WRB3 / 3rd TAIL	GCTCATGATCAGATTGTCGTTTCCCGCCTT	[41]
Arbitrary primers	A / JMAD1	TGWGNAGSANCASAGA	[6]
	B / JMAD5	STTGNTASTNCTNTGC	[6]
	C / CMLAD-2	NGTCGASWGANAWGAA	[40]
	D / DP1	WGCNAGTNAGWANAAG	[28]
	E / DP2	AWGCANGNCWGANATA	[28]
	AD-1 / GKAP103	GGTGCTCCGT	[42]
	AD-2 / GKAP122	CGATGAGCCC	[42]
	AD-3 / GKAP138	CTATCGCCGC	[42]
	AD-4 / GKAP140	CGCAGACCTC	[42]
	AD-5 / GKAP158	GTGTGCCCCA	[42]
	AD-6 / GKAP125	ACGGTGCCTG	[42]
	OPA-2	TGCCGAGCTG	[40]
Confirmatory primers	At1g08260 LP	TTATAATCGCCGCAAAATGAG
	At1g08260 RP	GCAAACGCCTATTGATTTCAC
	At5g22800 LP	CTTTCAAACCAAACGAAGTGG
	At5g20935 RP	GCCCATTTTATCGCTTCTTTC
	At5g14170 LP	TCTAACAATGGCACAGGATCC
	At5g14170 LP	TTTTAAGAGTCCATGTTGGCG
	At5g27740 LP2	CACCGATCTACCGTATTGGAA
	At4g32400 LP	CGAAATCTTTGTCATTATGGGAC
	At4g32400 RP	TGCAGATTGAGCAAGTTTCTG
	At2g03050 R2	ACATCTCCACGCATCTCCTC
	At4g24270 F1	TGACGCAAGGACTAGTGGTG
	At4g24270 R2	TCAGGCACATTCTCACTGC
a W = A/T; S = C/G; N = A/T/G/C.
