# Supplementary material for: Integrating the Genetic and Physical Maps of Arabidopsis thaliana: Identification of Mapped Alleles of Cloned Essential (EMB) Genes
Source: PLoS One. 2009 Oct 8;4(10):e7386. doi: 10.1371/journal.pone.0007386 (PMC2754112; doi:10.1371/journal.pone.0007386)
Supplement: Table S7 — Locations of T-DNA inserts in mapped emb mutants. (0.02 MB XLS) [file pone.0007386.s007.xls]

## Sheet: Table S7
Locus	Gene Symbols	Mutant	Insert location	T-DNA border primera	Arbitrary genomic primera	Location confimred with gene-specific primera
At1g08260	EMB2284; EMB529; TIL1	emb142	Exon 3 of 47	CMLB1	A, D	Yes
At2g03050	EMB93	emb93	Exon 1 of 1	CMLB1	AD-1-4 Mix	Yes
At4g24270	EMB140	emb140	Exon 2 of 16	CMLB1	E, AD-5,6 Mix	Yes
At4g32400	SHS1; AtBT1	emb104-1	Exon 3 of 3	CMLB1	A	Yes
At5g14170	CHC1	emb262	Intron 1 of 5' UTR	MRB2	AD-1	Yes
At5g20935	Linked to EMB1030	emb86-1	3' UTR	CMLB1	A,B,C	Yes
At5g22800	EMB1030	emb86-1	Intron 2 of 7	CMLB1	B	Yes
At5g27740	EMB2775	emb161-2	Intron 1 of 10	CMLB1	D	Yes
a Primer sequences are given in Table S6.
